# Supplementary material for: Analysis of the Structure and Biosynthesis of the Lipopolysaccharide Core Oligosaccharide of Pseudomonas syringae pv. tomato DC3000
Source: Int J Mol Sci. 2021 Mar 23;22(6):3250. doi: 10.3390/ijms22063250 (PMC8005017; doi:10.3390/ijms22063250)
Supplement: Supplementary file 1 [file ijms-22-03250-s001.zip]

Archive with 2 entries (2 files):
- ijms-1113669_Supp Info_Rev2.docx
- Supplementary data file 1_Sequence identity values of the BLASTP results illustrated in Figure 1.xlsx
