# Supplementary material for: Analysis of the Structure and Biosynthesis of the Lipopolysaccharide Core Oligosaccharide of Pseudomonas syringae pv. tomato DC3000
Source: Int J Mol Sci. 2021 Mar 23;22(6):3250. doi: 10.3390/ijms22063250 (PMC8005017; doi:10.3390/ijms22063250)
Supplement: Supplementary file 1 [file ijms-22-03250-s001.zip › Supplementary data file 1_Sequence identity values of the BLASTP results illustrated in Figure 1.xlsx]

## Sheet: BLASTP_results_combined
	PSPTO_1330	PSPTO_2767	PSPTO_4983	PSPTO_4984	PSPTO_4985	PSPTO_4986	PSPTO_4987	PSPTO_4988	PSPTO_4989	PSPTO_4990	PSPTO_4991	PSPTO_4992	PSPTO_4993	PSPTO_4994	PSPTO_4995	PSPTO_4996	PSPTO_4997	PSPTO_4998	PSPTO_4999	PSPTO_5000	PSPTO_5001	PSPTO_5002	PSPTO_5003
Pseudomonas aeruginosa PA14	MigA (63.88%)	No hit (0%)	HldE (86.92%)	MsbA (83.42%)	PA14_66090 (55.56%)	No hit (0%)	No hit (0%)	PA14_66120 (73.58%)	PA14_66140 (65.47%)	PA14_66150 (68.46%)	PA14_66160 (70.9%)	PA14_66170 (86.67%)	No hit (0%)	PA14_59580 (34.44%)	No hit (0%)	No hit (0%)	PA14_66190 (67.89%)	WapQ (57.54%)	WaaX (76.23%)	WaaP (79.48%)	WaaG (79.09%)	WaaC (75.14%)	WaaF (83.48%)
Pseudomonas aeruginosa PAO1	MigA (63.88%)	No hit (0%)	HldE (86.92%)	MsbA (83.75%)	PA4998 (55.56%)	No hit (0%)	No hit (0%)	PA5001 (73.58%)	PA5002 (65.47%)	PA5003 (69.13%)	PA5004 (71.16%)	PA5005 (86.5%)	No hit (0%)	No hit (0%)	No hit (0%)	No hit (0%)	PA5006 (67.68%)	PA5007 (57.54%)	PA5008 (76.23%)	RfaP (79.48%)	WaaG (78.55%)	WaaC (74.93%)	WaaF (83.48%)
Pseudomonas cannabina ICMP2823	ALO81_00472 (15.61%)	No hit (0%)	ALO81_100928 (98.44%)	MsbA (73.41%)	ALO81_00470 (66.19%)	No hit (0%)	No hit (0%)	No hit (0%)	ALO81_00466 (53.19%)	ALO81_00467 (65.89%)	No hit (0%)	ALO81_00473 (98.29%)	ALO81_00474 (40.58%)	ALO81_02353 (87.23%)	No hit (0%)	ALO81_00474 (37.16%)	ALO81_04376 (89%)	ALO81_00476 (74.13%)	ALO81_00477 (88.93%)	ALO81_00478 (98.88%)	ALO81_00479 (94.64%)	ALO81_00480 (94.63%)	ALO81_00481 (96.22%)
Pseudomonas cichorii JBC1	PCH70_05950 (34.46%)	No hit (0%)	HldE (93.23%)	MsbA (73.45%)	PCH70_05200 (33.5%)	No hit (0%)	No hit (0%)	PCH70_05190 (38.99%)	PCH70_05230 (50.95%)	PCH70_05220 (62.88%)	No hit (0%)	PCH70_05170 (96.4%)	PCH70_05160 (30.49%)	PCH70_07530 (90.66%)	PCH70_07560 (85.71%)	PCH70_05160 (28.18%)	PCH70_05150 (86.58%)	PCH70_05140 (77.99%)	PCH70_05130 (86.89%)	PCH70_05120 (91.79%)	PCH70_05110 (91.18%)	PCH70_05100 (87.01%)	PCH70_05090 (91.54%)
Pseudomonas fluorescens Pf-5	PFL_0524 (30.27%)	No hit (0%)	HldE (89.52%)	MsbA (82.7%)	PFL_0526 (15.32%)	No hit (0%)	No hit (0%)	No hit (0%)	PFL_0521 (69.57%)	PFL_0520 (78.19%)	PFL_0519 (80.32%)	PFL_0518 (95.04%)	No hit (0%)	No hit (0%)	No hit (0%)	No hit (0%)	PFL_0517 (79.34%)	PFL_0516 (69.2%)	WapP (79.92%)	WaaP (82.84%)	WaaG (88.24%)	RfaC (79.04%)	RfaF (86.92%)
Pseudomonas fluorescens Pf0-1	Pfl01_0478 (31.33%)	No hit (0%)	HldE (91.98%)	MsbA (83%)	Pfl01_0480 (15%)	No hit (0%)	No hit (0%)	No hit (0%)	Pfl01_0476 (68.45%)	Pfl01_0475 (81.54%)	Pfl01_0474 (80.05%)	Pfl01_0473 (93.16%)	Pfl01_0908 (8.22%)	No hit (0%)	No hit (0%)	Pfl01_4586 (9.55%)	Pfl01_0471 (79.3%)	Pfl01_0470 (68.8%)	Pfl01_0469 (81.56%)	RfaP (83.96%)	Pfl01_0467 (89.28%)	Pfl01_0466 (76.2%)	Pfl01_0465 (86.92%)
Pseudomonas fuscovaginae IRRI 6609	PF66_01181 (29.59%)	No hit (0%)	HldE (92.6%)	MsbA (82.36%)	PF66_01183 (15.02%)	No hit (0%)	No hit (0%)	No hit (0%)	PF66_01178 (71.49%)	PF66_01177 (80.54%)	PF66_01176 (78.19%)	PF66_01175 (94.19%)	No hit (0%)	No hit (0%)	No hit (0%)	PF66_02022 (6.71%)	PF66_01174 (78.67%)	PF66_01173 (67.2%)	PF66_01172 (81.56%)	PF66_01171 (79.85%)	PF66_01170 (87.4%)	PF66_01169 (79.66%)	PF66_01168 (79.31%)
Pseudomonas protegens Cab57	3831 UPI0004425160 (30.61%)	No hit (0%)	4328 UPI0004424361 (89.08%)	2687 UPI0004424E18 (84.38%)	1005 UPI000442453F (15.48%)	No hit (0%)	No hit (0%)	No hit (0%)	4610 UPI00044240DF (69.79%)	3140 UPI000054CD5D (78.19%)	3149 UPI000054CD5C (80.32%)	2064 UPI00030D0627 (94.87%)	No hit (0%)	No hit (0%)	No hit (0%)	No hit (0%)	1382 UPI0004425AD5 (78.93%)	874 UPI00044253C3 (69.2%)	5716 UPI000054CD58 (79.92%)	2581 UPI000054CD57(82.84%)	5412 UPI0004425DCF (87.97%)	252 UPI000054CD55 (79.04%)	4646 UPI000442563C (86.63%)
Pseudomonas pudita KT2440	No hit (0%)	PP_3016 (47.29%)	HldE (91.33%)	MsbA (87.21%)	PP_4937 (42.29%)	No hit (0%)	PP_4939 (52.53%)	PP_4940 (77.99%)	PP_4941 (67.88%)	PP_4942 (72.15%)	PP_4943 (73.94%)	PP_4944 (93.5%)	PP_4623 (16.09%)	PP_4091 (87.25%)	PP_4024 (90.76%)	No hit (0%)	PP_0347 (74.17%)	PP_0346 (68%)	PP_0345 (73.36%)	WaaP (82.09%)	WaaG (85.83%)	WaaC (78.98%)	WaaF (82.52%)
Pseudomonas syringae CC1557	N018_19920 (85.37%)	N018_14800 (78.57%)	N018_23410 (94.7%)	MsbA (97.5%)	N018_23420 (88.68%)	N018_23425 (86.45%)	N018_23430 (89.06%)	N018_23435 (95.91%)	N018_23440 (91.26%)	N018_23445 (95.3%)	N018_23450 (95.74%)	N018_23455 (99.15%)	N018_23460 (41.63%)	N018_04135 (76.27%)	N018_04145 (94.12%)	N018_23460 (33.63%)	N018_23465 (89.19%)	N018_23470 (83.4%)	N018_23475 (88.93%)	N018_23480 (99.25%)	N018_23485 (92.76%)	N018_23490 (94.92%)	N018_23495 (96.51%)
Pseudomonas syringae GAW0119	IV01_20440 (70.03%)	No hit (0%)	HldE (93.66%)	MsbA (89.83%)	IV01_23365 (78.3%)	IV01_23370 (60.05%)	IV01_23375 (79.38%)	IV01_23380 (85.22%)	IV01_23385 (78.89%)	IV01_23390 (82.21%)	IV01_23395 (81.12%)	IV01_23400 (97.44%)	IV01_20100 (26.18%)	IV01_09360 (33.01%)	No hit (0%)	IV01_20100 (24.84%)	IV01_20105 (82.85%)	IV01_20110 (71.81%)	IV01_20115 (84.43%)	IV01_20120 (89.55%)	IV01_20125 (89.84%)	IV01_20130 (83.33%)	IV01_20135 (92.73%)
Pseudomonas syringae pv. japonica M301072	PSYJA_03324 (86.39%)	PSYJA_23198 (81.03%)	PSYJA_26185 (98.99%)	MsbA (96.5%)	PSYJA_26175 (89.02%)	PSYJA_26170 (85.56%)	PSYJA_26160 (88.94%)	PSYJA_26155 (94.97%)	PSYJA_26150 (90.91%)	PSYJA_32406 (95.62%)	PSYJA_26145 (93.79%)	PSYJA_26140 (98.8%)	PSYJA_26135 (76.23%)	PSYJA_07908 (80.15%)	PSYJA_07898 (93.28%)	PSYJA_26120 (69.42%)	PSYJA_26115 (91.89%)	PSYJA_26110 (89.58%)	PSYJA_26105 (93.44%)	PSYJA_26100 (97.01%)	No hit (0%)	PSYJA_26085 (95.76%)	PSYJA_26080 (97.38%)
Pseudomonas syringae pv. maculicola ES4326	PMA4326_21489 (15.61%)	No hit (0%)	HldE (98.94%)	PMA4326_21464 (74.77%)	PMA4326_21479 (66.51%)	No hit (0%)	No hit (0%)	No hit (0%)	PMA4326_21454 (53.4%)	PMA4326_21459 (65.89%)	No hit (0%)	PMA4326_21494 (98.46%)	PMA4326_21499 (40.72%)	PMA4326_29997 (87.84%)	PMA4326_30002 (94.12%)	PMA4326_21499 (37.16%)	PMA4326_21504 (89.4%)	PMA4326_21509 (74.52%)	PMA4326_21514 (89.75%)	PMA4326_21519 (98.88%)	PMA4326_21524 (94.1%)	PMA4326_21529 (94.63%)	PMA4326_21534 (96.8%)
Pseudomonas syringae pv. maculicola M4a	AC503_2533 (99.32%)	AC503_5403 (99.65%)	HldE (99.57%)	MsbA (100%)	AC503_3126 (100%)	AC505_2197 (99.74%)	AC505_2198 (94.16%)	AC505_2199 (99.06%)	AC505_2200 (99.37%)	AC505_2201 (99.33%)	AC505_2202 (99.73%)	AC505_2203 (100%)	AC505_2204 (52.38%)	AC505_0321 (87.89%)	AC505_0319 (92.44%)	AC505_2204 (46.79%)	AC505_2205 (99.79%)	AC503_3136 (100%)	AC505_2207 (100%)	AC503_3138 (100%)	AC505_2209 (99.73%)	AC505_2210 (100%)	AC505_2211 (99.42%)
Pseudomonas syringae pv. oryzae 1_6	POR16_13925 (74.9%)	POR16_17633 (84.47%)	POR16_05294 (98.85%)	MsbA (96.33%)	POR16_05284 (92.45%)	POR16_05279 (86.96%)	POR16_05274 (86.38%)	POR16_05269 (93.08%)	POR16_05264 (90%)	POR16_05254 (91.28%)	POR16_05249 (94.68%)	POR16_05244 (99.32%)	POR16_05239 (41.5%)	POR16_00747 (30.21%)	No hit (0%)	POR16_05239 (33.51%)	POR16_05234 (88.57%)	POR16_05229 (87.64%)	POR16_05224 (90.57%)	POR16_05219 (97.39%)	POR16_05214 (94.91%)	POR16_05209 (94.07%)	POR16_05204 (94.48%)
Pseudomonas syringae pv. phaseolicola 1448a	PSPPH_1216 (88.78%)	PSPPH_2653 (78.72%)	HldE (97.68%)	MsbA (97.67%)	PSPPH_0526 (88.5%)	PSPPH_0525 (85.6%)	PSPPH_0524 (87.89%)	PSPPH_0523 (94.65%)	PSPPH_0522 (88.52%)	PSPPH_0521 (94.3%)	PSPPH_0520 (94.95%)	PSPPH_0519 (99.66%)	PSPPH_0517 (37.58%)	No hit (0%)	No hit (0%)	PSPPH_0517 (38.88%)	PSPPH_0516 (91.89%)	PSPPH_0515 (88.8%)	PSPPH_0514 (92.21%)	RfaP (95.52%)	RfaG (95.17%)	RfaC (94.63%)	RfaF (96.22%)
Pseudomonas syringae pv. syringae B728a	Psyr_1146 (85.71%)	Psyr_2496 (80.58%)	HldE (98.52%)	MsbA (96.33%)	Psyr_0535 (78.49%)	Psyr_0534 (85.86%)	Psyr_0533 (87.94%)	Psyr_0532 (94.34%)	Psyr_0531 (87.63%)	Psyr_0530 (93.96%)	Psyr_0529 (94.15%)	Psyr_0528 (99.15%)	Psyr_0527 (41.09%)	No hit (0%)	No hit (0%)	Psyr_0527 (33.2%)	Psyr_0526 (91.27%)	Psyr_0525 (88.42%)	Psyr_0524 (93.85%)	Psyr_0523 (96.27%)	Psyr_0522 (94.91%)	Psyr_0521 (94.92%)	Psyr_0520 (96.51%)
Pseudomonas syringae pv. tagetis ICMP 4091	ALO44_01216 (85.03%)	ALO44_02889 (80.5%)	HldE (97.46%)	MsbA (91.67%)	ALO44_02258 (91.59%)	ALO44_02257 (86.12%)	ALO44_02256 (88.33%)	ALO44_02255 (94.97%)	No hit (0%)	ALO44_02254 (93.29%)	ALO44_02253 (94.41%)	ALO44_02252 (99.32%)	ALO44_05064 (42.55%)	ALO44_05526 (31.02%)	ALO44_04234 (88.24%)	ALO44_05064 (32.77%)	ALO44_02250 (89.6%)	ALO44_05060 (90.73%)	ALO44_02248 (93.03%)	ALO44_02247 (97.01%)	ALO44_02246 (94.37%)	ALO44_02245 (92.66%)	ALO44_05059 (95.06%)
